# Supplementary material for: Development and Optimization of an RNA-Isolating Protocol for Mammalian Spermatozoa
Source: Int J Mol Sci. 2025 Nov 19;26(22):11171. doi: 10.3390/ijms262211171 (PMC12652690; doi:10.3390/ijms262211171)
Supplement: Supplementary file 1 [file ijms-26-11171-s001.zip]

Archive with 1 entries (1 files):
- ijms-3807235-supplementary.pdf
